# Supplementary material for: Two species of Atteva Walker, 1854 (Lepidoptera, Attevidae) new to Laos, with DNA barcodes
Source: Biodivers Data J. 2026 Mar 26;14:e189183. doi: 10.3897/BDJ.14.e189183 (PMC13047381; doi:10.3897/BDJ.14.e189183)
Supplement: XML Treatment for Atteva [file BDJ.14.e189183-treatment1.xml]

<!DOCTYPE tp:taxon-treatment
  PUBLIC "-//TaxonX//DTD Taxonomic Treatment Publishing DTD v0 20100105//EN" "tax-treatment-NSO.dtd">
<tp:taxon-treatment xmlns:tp="http://www.plazi.org/taxpub"><tp:treatment-meta><mixed-citation publication-type="journal"><person-group><name><surname>Na</surname><given-names>Sol-Moon</given-names></name><name><surname>Shin</surname><given-names>Na-Ri</given-names></name><name><surname>Bae</surname><given-names>Yang-Seop</given-names></name></person-group><article-title>Two species of <italic><tp:taxon-name><tp:taxon-name-part taxon-name-part-type="genus" reg="Atteva">Atteva</tp:taxon-name-part></tp:taxon-name></italic> Walker, 1854 (<tp:taxon-name><tp:taxon-name-part taxon-name-part-type="order">Lepidoptera</tp:taxon-name-part></tp:taxon-name>, <tp:taxon-name><tp:taxon-name-part taxon-name-part-type="family">Attevidae</tp:taxon-name-part></tp:taxon-name>) new to Laos, with DNA barcodes</article-title><source>Biodivers Data J</source><day>26</day><month>03</month><year>2026</year><volume>14</volume><pub-id pub-id-type="doi">10.3897/BDJ.14.e189183</pub-id></mixed-citation></tp:treatment-meta><tp:nomenclature><tp:taxon-name>
            <object-id xmlns:xlink="http://www.w3.org/1999/xlink" content-type="arpha" xlink:type="simple">4787AF94-5B68-54C0-AA93-C6F87EAAE16C</object-id>
            <tp:taxon-name-part taxon-name-part-type="genus">Atteva</tp:taxon-name-part>
            <object-id xmlns:xlink="http://www.w3.org/1999/xlink" content-type="zoobank" xlink:type="simple" object-id-type="ZooBank">474D6C29-88DE-43F2-B9B6-6A5FCE72E3AF</object-id>
          </tp:taxon-name><tp:taxon-authority>Walker, 1854</tp:taxon-authority><tp:nomenclature-citation-list><tp:nomenclature-citation><tp:taxon-name>
                <tp:taxon-name-part taxon-name-part-type="genus" reg="Atteva">Atteva</tp:taxon-name-part>
              </tp:taxon-name><comment> Walker, 1854 - <xref ref-type="bibr" rid="B13887063">Walker (1854)</xref>: 526. Types species: <italic><tp:taxon-name><tp:taxon-name-part taxon-name-part-type="genus" reg="Atteva">Atteva</tp:taxon-name-part> <tp:taxon-name-part taxon-name-part-type="species" reg="niveigutta">niveigutta</tp:taxon-name-part></tp:taxon-name></italic> Walker 1854, by monotypy.</comment></tp:nomenclature-citation><tp:nomenclature-citation><tp:taxon-name>
                <tp:taxon-name-part taxon-name-part-type="genus" reg="Amblothridia">Amblothridia</tp:taxon-name-part>
              </tp:taxon-name><comment> Wallengern, 1861 - <xref ref-type="bibr" rid="B13887100">Wallengern (1861)</xref>: 385. Type species: <italic><tp:taxon-name><tp:taxon-name-part taxon-name-part-type="genus" reg="Phalaena">Phalaena</tp:taxon-name-part> <tp:taxon-name-part taxon-name-part-type="species" reg="fabiriciella">fabiriciella</tp:taxon-name-part></tp:taxon-name></italic> Swederus, 1787, by subsequent designation by Fletcher (1929).</comment></tp:nomenclature-citation><tp:nomenclature-citation><tp:taxon-name>
                <tp:taxon-name-part taxon-name-part-type="genus" reg="Carthara">Carthara</tp:taxon-name-part>
              </tp:taxon-name><comment> Walker, 1866 - <italic><xref ref-type="bibr" rid="B13887092">Walker (1866)</xref></italic>: 1871. Type species: <italic><tp:taxon-name><tp:taxon-name-part taxon-name-part-type="genus" reg="Carthara">Carthara</tp:taxon-name-part> <tp:taxon-name-part taxon-name-part-type="species" reg="flavivitta">flavivitta</tp:taxon-name-part></tp:taxon-name></italic> Walker, 1866b, by monotypy.</comment></tp:nomenclature-citation><tp:nomenclature-citation><tp:taxon-name>
                <tp:taxon-name-part taxon-name-part-type="genus" reg="Corinea">Corinea</tp:taxon-name-part>
              </tp:taxon-name><comment> Walker, 1863 - <italic><xref ref-type="bibr" rid="B13887071">Walker (1863)</xref></italic>: 542. Type species: <italic><tp:taxon-name><tp:taxon-name-part taxon-name-part-type="genus" reg="Corinea">Corinea</tp:taxon-name-part> <tp:taxon-name-part taxon-name-part-type="species" reg="niviguttella">niviguttella</tp:taxon-name-part></tp:taxon-name></italic> Walker, 1863, by subsequent designation by Fletcher (1928).</comment></tp:nomenclature-citation><tp:nomenclature-citation><tp:taxon-name>
                <tp:taxon-name-part taxon-name-part-type="genus" reg="Poeciloptera">Poeciloptera</tp:taxon-name-part>
              </tp:taxon-name><comment> Clemens, 1861 - <italic><xref ref-type="bibr" rid="B13886886">Clemens (1861)</xref></italic>: 546. Type species: <italic><tp:taxon-name><tp:taxon-name-part taxon-name-part-type="genus" reg="Poeciloptera">Poeciloptera</tp:taxon-name-part> <tp:taxon-name-part taxon-name-part-type="species" reg="compta">compta</tp:taxon-name-part></tp:taxon-name></italic> Clemens, 1861, by monotypy.</comment></tp:nomenclature-citation><tp:nomenclature-citation><tp:taxon-name>
                <tp:taxon-name-part taxon-name-part-type="genus" reg="Scintilla">Scintilla</tp:taxon-name-part>
              </tp:taxon-name><comment> Guenée, 1879 - <xref ref-type="bibr" rid="B13886927">Guenée (1879)</xref>: 287. Type species: <italic><tp:taxon-name><tp:taxon-name-part taxon-name-part-type="genus" reg="Tinea">Tinea</tp:taxon-name-part> <tp:taxon-name-part taxon-name-part-type="species" reg="pastulella">pastulella</tp:taxon-name-part></tp:taxon-name></italic> Fabricius, 1787, by monotypy.</comment></tp:nomenclature-citation><tp:nomenclature-citation><tp:taxon-name>
                <tp:taxon-name-part taxon-name-part-type="genus" reg="Syblis">Syblis</tp:taxon-name-part>
              </tp:taxon-name><comment> Guenée, 1879 - <xref ref-type="bibr" rid="B13886927">Guenée (1879)</xref>: 288. Type species: <italic><tp:taxon-name><tp:taxon-name-part taxon-name-part-type="genus" reg="Syblis">Syblis</tp:taxon-name-part> <tp:taxon-name-part taxon-name-part-type="species" reg="glaucopidella">glaucopidella</tp:taxon-name-part></tp:taxon-name></italic> Guenée, 1879, by monotypy.</comment></tp:nomenclature-citation><tp:nomenclature-citation><tp:taxon-name>
                <tp:taxon-name-part taxon-name-part-type="genus" reg="Synadia">Synadia</tp:taxon-name-part>
              </tp:taxon-name><comment> Walker, 1866 - <xref ref-type="bibr" rid="B13887092">Walker (1866)</xref>: 1984. Type species: <italic><tp:taxon-name><tp:taxon-name-part taxon-name-part-type="genus" reg="Carthara">Carthara</tp:taxon-name-part> <tp:taxon-name-part taxon-name-part-type="species" reg="flavivitta">flavivitta</tp:taxon-name-part></tp:taxon-name></italic> Walker, 1866 by monotypy.</comment></tp:nomenclature-citation><tp:nomenclature-citation><tp:taxon-name>
                <tp:taxon-name-part taxon-name-part-type="genus" reg="Syncallia">Syncallia</tp:taxon-name-part>
              </tp:taxon-name><comment> Guérin–Méneville, 1844 - <italic><xref ref-type="bibr" rid="B13887131">Guérin–Méneville (1844)</xref></italic>: 497. Type species: <italic><tp:taxon-name><tp:taxon-name-part taxon-name-part-type="genus" reg="Syncallia">Syncallia</tp:taxon-name-part> <tp:taxon-name-part taxon-name-part-type="species" reg="stellata">stellata</tp:taxon-name-part></tp:taxon-name></italic> Guérin–Méneville, [1844] by monotypy.</comment></tp:nomenclature-citation><tp:nomenclature-citation><tp:taxon-name><tp:taxon-name-part taxon-name-part-type="genus">Atteva</tp:taxon-name-part> <tp:taxon-name-part taxon-name-part-type="species">niveigutta</tp:taxon-name-part></tp:taxon-name><comment> Walker, 1854List of the Specimens of Lepidopterous Insects in the Collection of the British Museum. Part II–<tp:taxon-name><tp:taxon-name-part taxon-name-part-type="order">Lepidoptera</tp:taxon-name-part></tp:taxon-name> <tp:taxon-name><tp:taxon-name-part taxon-name-part-type="suborder">Heterocera</tp:taxon-name-part></tp:taxon-name>: 526. </comment></tp:nomenclature-citation></tp:nomenclature-citation-list></tp:nomenclature><tp:treatment-sec sec-type="Diagnosis"><title>Diagnosis</title><p><tp:taxon-name><tp:taxon-name-part taxon-name-part-type="family">Attevidae</tp:taxon-name-part></tp:taxon-name> can be distinguished from other families of <tp:taxon-name><tp:taxon-name-part taxon-name-part-type="superfamily">Yponomeutoidea</tp:taxon-name-part></tp:taxon-name> by the following characters: (1) antennal scape without pecten; (2) maxillary palpi 3-segmented; (3) forewing lacking a pterostigma; (4) abdominal terga without spines; and (5) aedeagus without a basal scape and a W-shaped gnathos in the male genitalia (<xref ref-type="bibr" rid="B13886895">Dugdale et al. 1998</xref>).</p></tp:treatment-sec><ref-list><ref id="B13887063"><element-citation xmlns:xlink="http://www.w3.org/1999/xlink" publication-type="book" xlink:type="simple"><person-group person-group-type="author"><name name-style="western"><surname>Walker</surname><given-names>F.</given-names></name></person-group><year>1854</year><source>List of the specimens of lepidopterous insects in the collection of the British Museum. Part II–<tp:taxon-name><tp:taxon-name-part taxon-name-part-type="order">Lepidoptera</tp:taxon-name-part></tp:taxon-name> <tp:taxon-name><tp:taxon-name-part taxon-name-part-type="suborder">Heterocera</tp:taxon-name-part></tp:taxon-name></source><publisher-name>The Trustees</publisher-name><publisher-loc>London</publisher-loc><size units="page">279–581</size></element-citation></ref><ref id="B13887100"><element-citation xmlns:xlink="http://www.w3.org/1999/xlink" publication-type="chapter" xlink:type="simple"><person-group person-group-type="author"><name name-style="western"><surname>Wallengern</surname><given-names>H. D.J.</given-names></name></person-group><year>1861</year><chapter-title>Lepidoptera</chapter-title><person-group person-group-type="editor"><name name-style="western"><surname>Virgin</surname><given-names>C. A.</given-names></name></person-group><source>Kongliga Svenska Fregatten Eugenies Resa Omkring Jorden. Zoologie 1, <tp:taxon-name><tp:taxon-name-part taxon-name-part-type="class">Insecta</tp:taxon-name-part></tp:taxon-name></source><publisher-name>P.A. Norstedt &amp; Söner</publisher-name><publisher-loc>Stockholm</publisher-loc><size units="page">357–388</size></element-citation></ref><ref id="B13887092"><element-citation xmlns:xlink="http://www.w3.org/1999/xlink" publication-type="book" xlink:type="simple"><person-group person-group-type="author"><name name-style="western"><surname>Walker</surname><given-names>F.</given-names></name></person-group><year>1866</year><source>List of the specimens of lepidopterous insects in the collection of the British Museum. Part XXXV. Supplement Part 5.</source><publisher-name>The Trustees</publisher-name><publisher-loc>London</publisher-loc><size units="page">1535–2040.</size></element-citation></ref><ref id="B13887071"><element-citation xmlns:xlink="http://www.w3.org/1999/xlink" publication-type="book" xlink:type="simple"><person-group person-group-type="author"><name name-style="western"><surname>Walker</surname><given-names>F.</given-names></name></person-group><year>1863</year><source>List of the specimens of lepidopterous insects in the collection of the British Museum. Part XXVIII</source><publisher-name>The Trustees</publisher-name><publisher-loc>London</publisher-loc><size units="page">287–561.</size></element-citation></ref><ref id="B13886886"><element-citation xmlns:xlink="http://www.w3.org/1999/xlink" publication-type="article" xlink:type="simple"><person-group person-group-type="author"><name name-style="western"><surname>Clemens</surname><given-names>B.</given-names></name></person-group><year>1861</year><article-title>Contributions to American Lepidopterology – No. 7</article-title><source>Proceedings of the Academy of Natural Sciences of Philadelphia</source><volume>12</volume><fpage>4</fpage><lpage>15</lpage></element-citation></ref><ref id="B13886927"><element-citation xmlns:xlink="http://www.w3.org/1999/xlink" publication-type="article" xlink:type="simple"><person-group person-group-type="author"><name name-style="western"><surname>Guenée</surname><given-names>M. A.</given-names></name></person-group><year>1879</year><article-title>Étude sur les Yponomeutides</article-title><source>Annales de la Société Entomologique de France (Série 5)</source><volume>9</volume><issue>18-19</issue><fpage>281</fpage><lpage>290</lpage></element-citation></ref><ref id="B13887131"><element-citation xmlns:xlink="http://www.w3.org/1999/xlink" publication-type="book" xlink:type="simple"><person-group person-group-type="author"><name name-style="western"><surname>Guérin–Méneville</surname><given-names>F. E.</given-names></name></person-group><year>1844</year><source>Iconographie du régne animal de G. Cuvier, ou représentation d’aprés nature de l’une des espéces les plus remarquables et souvent non encore figurées de chaque genre d’animaux; avec un texte descriptif mis au courant de la Science: Ouvrage pouvant servir d’atlas a tous les traités de zoologie, Insectes</source><publisher-name>Chez J.B. Baillière</publisher-name><publisher-loc>Paris</publisher-loc><size units="page">576</size></element-citation></ref><ref id="B13886895"><element-citation xmlns:xlink="http://www.w3.org/1999/xlink" publication-type="chapter" xlink:type="simple"><person-group person-group-type="author"><name name-style="western"><surname>Dugdale</surname><given-names>J. S.</given-names></name><name name-style="western"><surname>Kristensen</surname><given-names>N. P.</given-names></name><name name-style="western"><surname>Robinson</surname><given-names>G. S.</given-names></name><name name-style="western"><surname>Scoble</surname><given-names>M. J.</given-names></name></person-group><year>1998</year><chapter-title>The Yponomeutoidea</chapter-title><person-group person-group-type="editor"><name name-style="western"><surname>Kristensen</surname><given-names>N. P.</given-names></name></person-group><source><tp:taxon-name><tp:taxon-name-part taxon-name-part-type="order">Lepidoptera</tp:taxon-name-part></tp:taxon-name>, moths and butterflies. Vol. 1: Evolution, systematics, and biogeography (Handbook of Zoology)</source><publisher-name>Walter de Gruyter</publisher-name><publisher-loc>Berlin &amp; New York</publisher-loc><size units="page">119-130</size></element-citation></ref></ref-list></tp:taxon-treatment>
